# Supplementary material for: Analysis of the twenty-six largest outbreaks of tuberculosis in Aragon using whole-genome sequencing for surveillance purposes
Source: Sci Rep. 2022 Nov 5;12:18766. doi: 10.1038/s41598-022-23343-1 (PMC9637126; doi:10.1038/s41598-022-23343-1)
Supplement: Supplementary file 1 — Supplementary Table S1. [file 41598_2022_23343_MOESM1_ESM.xlsx]

## Sheet: MIRU_Spoligotype
	MIRU-VNTR																								Spoligotype
CLS	154	424	577	580	802	960	1644	1955	2059	2163b	2165	2347	2401	2461	2531	2687	2996	3007	3171	3192	3690	4052	4156	4348
2	2	2	3	2	3	5	3	2	2	4	3	4	4	2	5	1	5	3	3	3	3	6	3	2	1111111111111111111111111111110100001111111
5	3	3	4	3	2	3	3	1	2	4	4	4	2	2	5	1	5	3	3	2	4	5	2	1	1111000100111111111111111111111100001111111
7	2	2	4	2	2	3	4	2	2	3	2	4	2	2	5	1	5	3	3	3	3	5	2	2	1111111111111111111111100000000000000000111
8	2	1	4	2	1	4	2	3	2	2	2	4	1	2	5	1	6	3	3	3	3	5	2	2	1101111111110111111100001111111100001111111
9	1	3	4	2	5	4	2	3	2	2	2	4	1	2	6	1	5	3	3	3	2	7	3	2	1111111111111111111100000000000000000000000
13	2	2	4	2	2	3	4	2	2	4	2	4	2	2	6	1	5	4	3	3	3	5	2	2	1111110011110111111111111111111100001111111
14	2	2	3	2	4	5	3	3	1	6	3	4	4	2	5	1	5	3	3	3	3	7	3	2	1111011111111111111111111000000100001111111
15	2	2	3	2	3	6	3	2	2	6	3	4	4	2	5	1	5	3	3	3	3	1	3	2	1111111111111111111111111111110100001111111
19	2	2	3	2	4	5	3	3	1	6	3	4	4	2	5	1	5	3	3	3	3	7	3	2	1111111111111111111111111111111100001111111
21	2	2	4	2	6	3	3	2	2	2	2	4	2	2	5	1	4	3	3	3	3	5	2	2	1101111111111111111111111100000000000111111
24	2	6	4	2	3	4	3	3	2	4	2	4	2	2	6	1	5	3	1	3	1	3	2	2	1111111100011111111100001111111100001111111
26	2	2	4	2	5	3	3	2	2	3	3	4	2	2	6	1	5	3	4	3	2	5	2	2	1111111111111111111011011111111100001111111
28	2	2	4	2	2	3	4	2	2	4	2	4	2	2	5	1	5	3	2	4	3	5	2	2	1111111111111111111111111111111100001111111
30	2	3	3	2	3	5	3	3	2	3	3	2	4	2	3	1	5	3	3	3	3	7	3	2	0000000000000000000000001000000100001111111
47	2	2	3	2	2	3	4	2	2	1	2	4	2	2	5	1	5	3	3	3	3	5	2	2	1111111111111111111111111111111100001111111
49	2	2	3	2	3	2	3	2	2	5	3	4	4	2	4	1	5	3	3	3	3	6	3	2	1111111111111111111001111111000000000000001
50	2	5	3	2	4	4	3	3	2	4	3	4	4	2	5	1	5	3	3	2	3	7	4	2	0001101111111111101111111111111100001111111
67	2	2	3	2	3	5	3	3	2	5	3	2	4	2	3	1	5	3	3	3	3	7	3	2	1111111111111111111111111111110100001111111
71	1	3	4	2	6	4	3	3	2	2	2	4	1	2	6	1	5	3	3	3	3	4	3	2	1111111111110111111100001111111100001111111
91	2	2	3	2	4	3	3	3	2	5	3	4	4	2	5	1	5	3	3	3	3	5	3	2	1111111100000000000000001000000100001111111
93	2	1	4	2	4	3	4	2	2	5	2	4	2	2	5	1	5	4	3	2	3	5	2	2	1011111011111111111111111111111100001111111
119	2	2	4	3	4	3	2	2	2	5	3	4	2	2	5	1	5	3	3	3	3	5	2	2	1111111111111111111111111111111100001111111
152	2	2	5	2	4	3	3	3	1	2	4	5	2	1	5	1	4	3	3	4	3	7	2	2	1100111111111101011111111111111100001110110
157	2	2	3	2	1	4	3	4	2	6	3	4	4	2	5	1	4	3	3	3	3	5	3	2	1101111100011111111100001111111100001111111
195	2	3	2	2	3	4	2	3	2	1	2	4	2	2	6	1	5	3	1	3	3	7	2	2	1111111111100000111000001011111100001001111
217	1	2	4	2	2	4	3	4	2	2	2	4	1	2	6	1	5	3	3	2	2	7	2	2	1111111111101111000001111111011100001111111
Table S1. MIRU-VNTR and Spoligotypes patterns of the 26 outbreaks studied.
