# Supplementary material for: Analysis of the twenty-six largest outbreaks of tuberculosis in Aragon using whole-genome sequencing for surveillance purposes
Source: Sci Rep. 2022 Nov 5;12:18766. doi: 10.1038/s41598-022-23343-1 (PMC9637126; doi:10.1038/s41598-022-23343-1)
Supplement: Supplementary file 2 — Supplementary Table S2. [file 41598_2022_23343_MOESM2_ESM.xlsx]

## Sheet: CLS_5
	2007 isolate	2016 isolate	Reference	SNP	Gene	Type of mutation	Effect
459226		SNP	G	A	Rv0383c	Synonymous
2120653		SNP	C	T	Rv1869c	Non-synonymous	Deleterious
Table S2. SNPs found among the isolates that belong to the same cluster. The isolate with the mutation is the one with the word "SNP". For each mutation point, the reference allele, the SNP, the affected gene, the type of mutation and the potential effect of the mutation are indicated. Each sheet contains the data for a different cluster.

## Sheet: CLS_7
	2004 isolate	2019 isolate	Reference	SNP	Gene	Type of mutation	Effect
307448	SNP		G	C	cobQ1	Synonymous
896966		SNP	C	T	Rv0805	Synonymous
1103129		SNP	T	C	Rv0987	Synonymous
2770751		SNP	T	C	pepN	Non-synonymous	Deleterious
3070366		SNP	C	A	Rv2757c	Non-synonymous	Deleterious
3771954		SNP	G	C	Rv3359	Non-synonymous	Deleterious

## Sheet: CLS_8
	2004 isolate	2012 isolate	Reference	SNP	Gene	Type of mutation	Effect
590249		SNP	C	T	proC	Non-synonymous	Neutral
3650241		SNP	T	C	Intergenic	-
3860087		SNP	G	A	mrsA/glmM	Synonymous

## Sheet: CLS_9
	2004 isolate	2016 isolate	Reference	SNP	Gene	Type of mutation	Effect
2989		SNP	G	A	dnaN	Non-synonymous	Deleterious
81911	SNP		T	C	Rv0073	Non-synonymous	Deleterious
664875	SNP		A	C	Intergenic	-
933938	SNP		A	G	Rv0837c	Non-synonymous	Neutral
955782		SNP	G	T	fadA	Non-synonymous	Neutral
1805118	SNP		C	T	hisF	Non-synonymous	Deleterious
2123145		SNP	C	T	lldD2	Non-synonymous	Neutral
2338294		SNP	G	A	Rv2081c	Non-synonymous	Neutral
2543890	SNP		G	A	cyp128	Synonymous
2583464	SNP		G	C	Rv2310	Synonymous
2817261		SNP	A	G	accD1	Non-synonymous	Deleterious
2908252		SNP	G	A	relA	Synonymous
3354218	SNP		G	A	serA1	Synonymous
3959556	SNP		G	C	ltp3	Non-synonymous	Deleterious

## Sheet: CLS_13
	2004 isolate	2015 isolate	Reference	SNP	Gene	Type of mutation	Effect
857321		SNP	G	C	cyp51	Synonymous
4200145		SNP	G	A	Rv3753c	Non-synonymous	Deleterious
4353270		SNP	G	A	Rv3876	Synonymous

## Sheet: CLS_14
	2005 isolate	2013 isolate	2020 isolate	Reference	SNP	Gene	Type of mutation	Effect
665		SNP		G	C	dnaA	Non-synonymous	Deleterious
1495326	SNP			A	G	glgP	Non-synonymous	Neutral
2552054			SNP	G	A	Rv2280	Synonymous
2626600	SNP			G	A	Intergenic
2641831			SNP	A	C	furB/zur	Non-synonymous	Deleterious
2976563	SNP			C	T	Intergenic

## Sheet: CLS_19
	2005 isolate	2011 isolate	Reference	SNP	Gene	Type of mutation	Effect
559260	SNP		C	T	fadB2	Synonymous
596606	SNP		G	C	Intergenic	-
1120040	SNP		T	C	Rv1003	Synonymous
3051874	SNP		C	T	Rv2738c	Non-synonymous	Deleterious
4186244	SNP		T	C	Rv3735	Synonymous

## Sheet: CLS_21
	2007 isolate	2018 isolate	Reference	SNP	Gene	Type of mutation	Effect
346100		SNP	T	A	Rv0284	Non-synonymous	Neutral
997170		SNP	C	T	Rv0894	Non-synonymous	Neutral

## Sheet: CLS_24
	2005 isolate	2018 isolate	Reference	SNP	Gene	Type of mutation	Effect
1445894		SNP	C	T	Intergenic	-
2535389		SNP	G	C	Rv2262c	Non-synonymous	Neutral
2978833	SNP		C	T	Rv2656c	Non-synonymous	Neutral
3139847	SNP		G	T	ugpB	Non-synonymous	Neutral
3769492		SNP	G	T	Rv3354	Non-synonymous	Neutral
3772423		SNP	C	T	Rv3359	Synonymous
4373812		SNP	C	G	esxC	Non-synonymous	Neutral

## Sheet: CLS_28
	2005 isolate	2016 isolate	Reference	SNP	Gene	Type of mutation	Effect
2060855		SNP	C	T	Rv1817	Synonymous

[truncated: 12 more sheets: CLS_30, CLS_47, CLS_50, CLS_67, CLS_71, CLS_91, CLS_93, CLS_119, CLS_152, CLS_157, CLS_195, CLS_217]
