# Supplementary material for: Analysis of the twenty-six largest outbreaks of tuberculosis in Aragon using whole-genome sequencing for surveillance purposes
Source: Sci Rep. 2022 Nov 5;12:18766. doi: 10.1038/s41598-022-23343-1 (PMC9637126; doi:10.1038/s41598-022-23343-1)
Supplement: Supplementary file 3 — Supplementary Table S3. [file 41598_2022_23343_MOESM3_ESM.xlsx]

## Sheet: CLS_2
pre-IS point	Number of reads	post-IS point	Number of reads	Direct repeat	Gene	Direction
483296	14	483298	17	agg	Rv0403c/mmpS1	Reverse
3121879	17	3120523	11	ccc	Rv2815c:Rv2816c/Rv2813:Rv2814c	Reverse
1075948	5	1075950	14	acc	Rv0963c	Reverse
2610863	15	2610861	22	gcc	Rv2336	Forward
1715972	8	1715974	15	acc	mmpL12	Reverse
3076505 (M. bovis)	7	3076507 (M. bovis)	2	gtc	Rv2813:Rv2814c	Reverse
3668575 (M. bovis)	13	3668756 (M. bovis)	9	-	MT3429	Forward
1986626	3	1986622	10	tgttc	Rv1754c	Forward
3551130	19	3551132	23	aag	Rv3183:Rv3184	Reverse	Extra IS6110 in 2007 isolate
Table S3. IS6110 data of each cluster. For each location, the number of reads found, the direct repeats, the gene involved and the direction of the IS6110 are indicated. Extra IS6110 in one of the isolates is shadowed in blue.

## Sheet: CLS_5
pre-IS point	Number of reads	post-IS point	Number of reads	Direct repeat	Gene	Direction
2637060	10	2634130	23	ccgt	Rv2355:PPE40/PPE38:PPE39	Reverse
80480	13	80482	11	gga	Rv0071:Rv0072	Reverse
3121879	11	3120523	14	ccc	Rv2815c:Rv2816c/Rv2813:Rv2814c	Reverse
2166573	8	2166575	8	ttg	PPE34	Reverse
1889066	17	1889068	21	ccg	pks9	Reverse
3668758 (M. bovis)	11	3668960 (M. bovis)	16	-	MT3429/IS1547	Forward
3125708	11	3125706	19	cgc	Rv2818c	Forward
1998849	13	1987457	32	-	Rv1765c:Rv1765A/plcD	Reverse

## Sheet: CLS_7
pre-IS point	Number of reads	post-IS point	Number of reads	Direct repeat	Gene	Direction
3606308	98	3606310	127	acg	desA3	Reverse
850539	171	850536	106	tgtc	Rv0755A:thrV	Forward
2627494	69	2627492	106	tca	plcC	Forward
2559568	135	2559570	108	gat	Rv2286c	Reverse
3129520	116	3129522	131	caa	Rv2823c	Reverse
1979901 (M. bovis)	84	1998483/1988923 (M. bovis)	107	-	cut1/Rv1765c	Forward
2633977	61	2633979	54	gcg	PEE38	Reverse
2604207 (M. bovis)	133	2604210 (M. bovis)	87	gaaa	PPE71	Reverse
1895651	90	1895654	88	ccta	Rv1668c:Rv1669	Reverse
889020	84	890376	131	gagg	IS H37Rv ref	Forward
3668725 (M. bovis)	42	3668723 (M. bovis)	53	gcc	MT3429 (M. bovis)	Forward
3121879	89	3119660	72	-	Rv2815c:Rv2816c/Rv2813:Rv2814c DR	Reverse
1627		1625			dnaA:dnaN	Forward

## Sheet: CLS_8
pre-IS point	Number of reads	post-IS point	Number of reads	Direct repeat	Gene	Direction
1481531	19	1481529	19	ggc	Rv1319c	Forward
3480373	23	3480371	21	cag	Rv3113	Forward
2047033	14	2047036	11	tcag	Rv1804c	Reverse
2165990	26	2165988	16	tgg	PPE34	Forward
3665157 (M. bovis)	22	3665159 (M. bovis)	12	caa	MT3426:MT3427	Reverse
2180843	21	2180845	19	ctt	Rv1928c	Reverse
1989080/1979921 (M. bovis)	13	1986625	31	-	cut1/Rv1754c	Reverse
932202	24	932204	7	aac	lpqQ:Rv0836c	Reverse
3078617 (M. bovis)	13	3120523	10	-	Rv2815c:Rv2816c/Rv2813:Rv2814c	Reverse
3493843	29	3493841	15	aac	Rv3128c	Forward
401268/607627	26	401270/607629	28	atc	Rv0336/Rv0515	Reverse

## Sheet: CLS_9
pre-IS point	Number of reads	post-IS point	Number of reads	Direct repeat	Gene	Direction
3480373	12	3480371	25	cag	Rv3113	Forward
3665157 (M. bovis)	18	3665159 (M. bovis)	10	caa	MT3426:MT3427	Reverse
1987457	13	1986625	31	-	plcD/Rv1754c	Reverse
932202	19	932204	13	aac	lpqQ:Rv0836c	Reverse
4077859	21	4077861	12	atc	Rv3638:Rv3639c	Reverse
483310	15	483308	27	tga	Rv0403c	Forward
2047368	19	2047370	24	att	Rv1804c:Rv1805c	Reverse
3083207	17	3083204	24	cagc	Rv2775	Forward
1995894	11	1995892	11	tgc	Rv1762c:Rv1763	Forward
1989080/1979921 (M. bovis)	15	1979923 (M. bovis)	18	cgc	cut1	Reverse
2807873	9	2807871	32	aga	Rv2492	Forward
3078617 (M. bovis)	11	3115687	36	-	Rv2815c:Rv2816c/Rv2809	Reverse
2555929	4	2555931	10	tca	Rv2282c:Rv2283	Reverse
2366892	14	2366896	8	tagtg	Rv2106:PE22	Reverse
3743341	34	3743344	42	gcgg	Rv3346c	Reverse
3493190	14	3493192	20	agg	Rv3128c	Reverse

## Sheet: CLS_13
pre-IS point	Number of reads	post-IS point	Number of reads	Direct repeat	Gene	Direction
1895651	7	1895654	5	ccta	Rv1668c:Rv1669	Reverse
3668725 (M. bovis)	7	3668723 (M. bovis)	15	gcc	MT3429	Forward
2964323	6	2964321	15	atc	dedA:Rv2638	Forward
3547613	5	3547610	10	ttga	Rv3178:Rv3179	Forward
3121879	9	3120523	8	ccc	Rv2815c:Rv2816c/Rv2813:Rv2814c	Reverse
850539	5	850536	6	tgtc	Rv0755A:thrV	Forward
1979901 (M. bovis)	3	1979899 (M. bovis)	16	gag	cut1	Forward
1996100/1986939 (M. bovis)	8	1986937 (M. bovis)	8	acc	Rv1762c:Rv1763	Forward
2010649	17	2010647	14	cct	Rv1776c:cyp144	Forward
1891152	8	1891150	6	atg	pks9:pks11	Forward
888926	6	890376	22	-	Rv0796:IS1547	Forward
2637903	6	2627510	32	-	PPE40/plcC	Reverse
1982028	3	1982030	19	ctc	PPE24	Reverse
2041739	1	2041741	4	cgc	PPE28:PPE29	Reverse	Extra IS6110 in 2015 isolate
851324	1	851322	1	acc	Rv0756c	Forward	Extra IS6110 in 2015 isolate

## Sheet: CLS_14
pre-IS point	Number of reads	post-IS point	Number of reads	Direct repeat	Gene	Direction
3042322	7	3042320	8	cag	Rv2729c	Forward
483296	5	483298	6	agg	Rv0403c	Reverse
1469505/4252993	7	1469503/4252995	1	cac	IS1557	Forward
1998698	4	1995808	4	-	Rv1765c:Rv1765A/Rv1762c	Reverse
2633701	4	2633699	6	ccg	PPE38	Forward
3486461	1	3486463	4	ggg	Rv3120:cyp141	Reverse
2610863	3	2610861	6	gcc	Rv2336	Forward
3121879	1	3076507 (M. bovis)	1	-	Rv2815c:Rv2816c/Rv2813:Rv2814c	Reverse
1986626	5	1986622	10	tgttc	Rv1754c	Forward
1075948	1	1075950	5	acc	Rv0963c	Reverse
2163473/2163404	5	2163402	9	cag	PPE34	Reverse
3668575 (M. bovis)	3	3668756 (M. bovis)	3	-	MT3429	Forward
2634049	2	2634051	8	gat	PPE38	Reverse

## Sheet: CLS_15
pre-IS point	Number of reads	post-IS point	Number of reads	Direct repeat	Gene	Direction
2610863	9	2610861	7	gcc	Rv2336	Forward
1986626	9	1986622	16	tgttc	Rv1754c	Forward
1075948	6	1075950	9	acc	Rv0963c	Reverse
3048327	3	3048324	11	taag	Rv2735c	Forward
3121879	8	3120523	5	ccc	Rv2815c:Rv2816c/Rv2813:Rv2814c	Reverse
3668575 (M. bovis)	3	3668829 (M. bovis)	6	-	MT3429	Forward
3120025/3076505 (M. bovis)	5	3076507 (M. bovis)	7	gtc	Rv2813:Rv2814c	Reverse
1715972	7	1715974	10	acc	mmpL12	Reverse
483296	1	483298	14	agg	Rv0403c	Reverse

## Sheet: CLS_19
pre-IS point	Number of reads	post-IS point	Number of reads	Direct repeat	Gene	Direction
482937	9	482935	20	gtc	mmpL1	Forward
1987129	15	1987131	20	aaa	plcD	Reverse
2785970	13	2784614	10	ctg	Rv2479c-Rv2480c	Reverse
889020	16	890375	35	gagg	Rv0795-Rv0796	Forward
2972108	11	2973464	11	tcg	Rv2648-Rv2649	Forward
1979901 (M. bovis)	8	1989058	22	gag	cut1/Rv1756c-Rv1757c	Reverse
1996100	19	1997456	17	-	Rv1763-Rv1764	Forward
1543307	7	1541951	10	ggc	Rv1369c-Rv1370c	Reverse
		2604210 (M. bovis)	22	-	PPE71
3890778	7	3892134	8	gac	Rv3474-Rv3475	Forward
2365413	11	2366769	9	cga	Rv2105-Rv2106	Forward
3121879	7	3120523	11	ccc	Rv2815c:Rv2816c/Rv2813:Rv1814c	Reverse
		2636932/2605006 (M. bovis)	12	-	Rv2355:PPE40/PPE71
3710381	7				Rv3325-Rv3326
	320				IS within a IS

## Sheet: CLS_21
pre-IS point	Number of reads	post-IS point	Number of reads	Direct repeat	Gene	Direction
3668619 (M. bovis)	14	3668723 (M. bovis)	14	-	MT3429	Forward
1895651	8	1895654	13	ccta	Rv1668c:Rv1669	Reverse
2629052	9	2629054	20	gtt	plcB	Reverse
3121879	15	3120523	9	ccc	Rv2815c:Rv2816c/Rv2813:Rv2814c	Reverse
2604207 (M. bovis)	19	2604210 (M. bovis)	43	gaaa	PPE71	Reverse
1979901 (M. bovis)	11	1979899 (M. bovis)	26	gag	cut1	Forward
1996100/1986939 (M. bovis)	12	1986937 (M. bovis)	16	acc	Rv1762c:Rv1763	Forward
889020	15	890375	17	gagg	Rv0795-Rv0796	Forward
1998664	14	1998666	12	ttg	Rv1765c:Rv1765A	Reverse
1158764	14	1158762	23	gca	trcR:Rv1034c	Reverse
3122551	4	3122549	1	acg	Rv2815c:Rv2816c	Forward	Extra IS6110 en 2018 isolate

[truncated: 16 more sheets: CLS_24, CLS_26, CLS_28, CLS_30, CLS_47, CLS_49, CLS_50, CLS_67, CLS_71, CLS_91, CLS_93, CLS_119, CLS_152, CLS_157, CLS_195, CLS_217]
