# Supplementary material for: Analysis of the twenty-six largest outbreaks of tuberculosis in Aragon using whole-genome sequencing for surveillance purposes
Source: Sci Rep. 2022 Nov 5;12:18766. doi: 10.1038/s41598-022-23343-1 (PMC9637126; doi:10.1038/s41598-022-23343-1)
Supplement: Supplementary file 4 — Supplementary Table S4. [file 41598_2022_23343_MOESM4_ESM.xlsx]

## Sheet: virulence SNPs L4.1_L4.3_L4.8
	Point	Reference	Change	Gene	Mutation effect	Description
CLS_14	234742	C	T	Rv0198c	Deleterious	Metalloproteases: hydrolyzes peptides and/or proteins	L4.1.2.1
	242026	C	T	Rv0204c	Neutral	Proteins of Unknown Function
	689990	T	C	mce2C	Deleterious	Cell wall proteins: involved in host cell invasion
	716428	C	A	Rv0623	Neutral	Antitoxin VapB30
	2295649	T	G	pks12	Neutral	Synthesis of complex lipids: involved in biosynthesis of mannosyl-beta-1-phosphomycoketide (MPM)
	3916251	C	A	mce4C	Neutral	Cell wall proteins: involved in host cell invasion
	4343530	C	G	Rv3868	Neutral	Secretion system:ESX conserved component EccA1. ESX-1 type VII secretion system protein
	4345780	C	G	Rv3869	Deleterious	Secretion system:ESX conserved component EccB1. ESX-1 type VII secretion system protein
CLS_30	2188210-218816	several bp	G	Rv1936	Reading frame alteration	Oxidative and nitrosative stresses: monooxygenase
	3599387	C	G	sigH	Deleterious	Sigma factors:plays a role in the oxidative-stress response
CLS_2	3834950	A	G	whiB3	Neutral	Other transcriptional regulators: involved in transcriptional mechanism (growth phase-dependent)
	4095126	G	T	Rv3655c	Neutral	Inhibition of apoptosis:participates in the suppression of macrophage apoptosis by blocking the extrinsic pathway
	4341789	G	A	Rv3865	Neutral	Secretion system:ESX-1 secretion-associated protein EspF
CLS_67	694889	G	A	Rv0595c	STOP	Toxin VapC4
	2629188	A	C	plcB	Neutral	Others genes related in lipid synthesis: implicated in the pathogenesis at the level of intracellular survival
CLS_91	2155168	C	G	katG	Deleterious	Oxidative and nitrosative stresses: play a role in the intracellular survival of mycobacteria within macrophages
CLS_157	1878769	C	T	pks7	Deletérea	Synthesis of complex lipids: involved in some intermediate steps for the synthesis of a polyketide molecule
	2851709	G	A	Rv2527	Neutral	Toxin VapC17
	3018330	G	A	sigA	Neutral	Sigma Factors: involved in the housekeeping regulons
	3291611	G	GT	pks1	Reading frame alteration	Synthesis of complex lipids: polyketide synthase possibly involved in lipid synthesis
CLS_15	1002966	G	A	ompA	Neutral	Cell wall proteins: behaved as a porin of low specific activity. Structural protein that may protect the integrity of the bacterium
	2808542	G	A	Rv2494	Neutral	toxin VapC38
	3453733	C	T	Rv3087	Deletérea	Mycolic acid synthesis: involved in synthesis of triacylglycerol
	3834950	A	G	whiB3	Neutral	Other transcriptional regulators: involved in transcriptional mechanism (growth phase-dependent)
	4355769	C	G	Rv3877	Neutral	Secretion system: ESX conserved component EccD1. ESX-1 type VII secretion system protein
CLS_24	236686	C	T	Rv0199	Deleterious	Others proteins with unknown function	L4.3
	1879240	C	G	pks7	Deleterious	Synthesis of complex lipids: involved in some intermediate steps for the synthesis of a polyketide molecule
CLS_195	1377657	C	G	lpqY	Neutral	Lipoproteins:involved in active transport of sugar across the membrane
	2183609	T	G	tpx	Deleterious	Oxidative and nitrosative stresses: has antioxidant activity and could remove peroxides
	2279951	A	G	acg	Neutral	Other Virulence Factors: may have a role for bacteria within the host environment
	3453381	G	A	Rv3087	Neutral	Mycolic acid synthesis: involved in synthesis of triacylglycerol
CLS_8	199672	A	G	mce1A	Deleterious	Cell wall proteins: involved in host cell invasion
	213483	C	T	sigG	Deleterious	Sigma Factors: promotes attachment of the RNA polymerase to specific initiation sites and then is released
	841377-841378	GG	AA	Rv0749	Neutral	Toxin VapC31
	1364434	C	T	sigE	Neutral	Sigma Factors: seems to regulate the heat-shock response
	1765349	G	A	Rv1561	Neutral	Toxin VapC11
	2183850	T	C	tpx	Deleterious	Oxidative and nitrosative stresses: has antioxidant activity and could remove peroxides
	2210740	A	C	mce3B	Deleterious	Cell wall proteins: involved in host cell invasion
	2273767	C	G	dosT	Neutral	Two component systems: sensor part of the two component regulatory system DEVR/DEVS/dost
	2726323	C	G	ahpC	Neutral	Oxidative and nitrosative stresses: involved in oxidative stress response
	2745430	C	G	ndkA	Neutral	Oxidative and nitrosative stresses: major role in the synthesis of nucleoside triphosphates other than ATP
	3448598	T	C	Rv3083	Neutral	Mycolic acid synthesis: required for maintaining the appropriate mycolic acid composition and permeability of the envelope on its exposure to acidic pH
	3612009	C	T	Rv3236c	Neutral	Cell wall proteins: involved in transport of undetermined substrate (possibly cations Na/H) across the membrane
	3612768	C	G	Rv3236c	Deleterious	Cell wall proteins: involved in transport of undetermined substrate (possibly cations Na/H) across the membrane
	4345420	G	T	Rv3869	Deleterious	Secretion system:ESX conserved component EccB1. ESX-1 type VII secretion system protein
CLS_71	1587906	T	C	lprG	Deleterious	Lipoproteins: helps membrane protein Rv1410c (P55) transport triacylglycerides (TAG) across the inner cell membrane into the periplasm
	2183137	C	G	Rv1931c	Neutral	Sigma Factors: controls the expression of genes important for virulence
CLS_9	557618	C	A	icl	Deleterious	Others genes related in lipid synthesis: Involved in glyoxylate bypass (at the first step), an alternative to the tricarboxylic acid cycle
	694465	C	T	mce2F	Neutral	Cell wall proteins: involved in host cell invasion
CLS_217	200154	T	C	mce1B	Deleterious	Cell wall proteins: involved in host cell invasion
	332735	A	C	Rv0277c	Deleterious	Toxin VapC25
	711271	T	C	Rv0617	Deleterious	Toxin VapC29
	4291418	G	C	mmpL8	Neutral	Synthesis of complex lipids: involved in the transport of lipids, it has been shown to be required in the production of sulfolipid-1 (SL-1)
CLS_21	236167	G	C	Rv0198c	Neutral	Metalloproteases: hydrolyzes peptides and/or proteins	L4.8
	1986936	A	C	plcD	Neutral	Others genes related in lipid synthesis: implicated in the pathogenesis at the level of intracellular survival
	2190353	C	G	Rv1937	Neutral	Oxidative and nitrosative stresses: involved in electron transfer
	2302033	G	A	pks12	Deleterious	Synthesis of complex lipids: involved in biosynthesis of mannosyl-beta-1-phosphomycoketide (MPM)
	3274759	T	G	drrC	Neutral	Synthesis of complex lipids: involved in active transport of antibiotic and phthiocerol dimycocerosate (dim) across the membrane
CLS_13	2930254	G	A	Rv2601A	Neutral	Antitoxin VapB41
	3296972	C	A	pks15	Deleterious	Synthesis of complex lipids: polyketide synthase possibly involved in lipid synthesis
	4347411	G	A	Rv3870	Neutral	Secretion system: ESX conserved component EccCa1. ESX-1 type VII secretion system protein
CLS_47	2930254	G	A	Rv2601A	Neutral	Antitoxin VapB41
	3296972	C	A	pks15	Deleterious	Synthesis of complex lipids: polyketide synthase possibly involved in lipid synthesis
	1378596	A	C	lpqY	Neutral	Lipoproteins:involved in active transport of sugar across the membrane
	1722094	C	T	pks5	Neutral	Synthesis of complex lipids:involved in polyketide metabolism
	2213005	G	T	mce3D	Deleterious	Cell wall proteins: involved in host cell invasion
	2213395	A	G	mce3D	Neutral	Cell wall proteins: involved in host cell invasion
	3454736	G	A	Rv3088	Neutral	Mycolic acid synthesis: involved in synthesis of triacylglycerol
CLS_93	2930254	G	A	Rv2601A	Neutral	Antitoxin VapB41
	3296972	C	A	pks15	Deleterious	Synthesis of complex lipids: polyketide synthase possibly involved in lipid synthesis
	2190368	C	G	Rv1937	Neutral	Oxidative and nitrosative stresses: involved in electron transfer
	3285926	C	A	mmpL7	Neutral	Synthesis of complex lipids: involved in translocation of phthiocerol dimycocerosate (dim) in the cell wall
CLS_28	2930254	G	A	Rv2601A	Neutral	Antitoxin VapB41
	3296972	C	A	pks15	Deleterious	Synthesis of complex lipids: polyketide synthase possibly involved in lipid synthesis
	206407	C	T	mce1F	Deleterious	Cell wall proteins: involved in host cell invasion
	332883	C	T	Rv0277c	Deleterious	toxin VapC25
	2213395	A	G	mce3D	Neutral	Cell wall proteins: involved in host cell invasion
	2673235	A	G	mbtB	Neutral	Metals-Transporter proteins: involved in the biogenesis of the hydroxyphenyloxazoline-containing siderophore mycobactins
	3292441	G	A	pks1	Neutral	Synthesis of complex lipids: polyketide synthase possibly involved in lipid synthesis
CLS_119	332760	T	C	Rv0277c	Deleterious	Toxin VapC25
	332916	T	G	Rv0277c	Neutral	Toxin VapC25
	2211477	G	C	mce3B	Deleterious	Cell wall proteins: involved in host cell invasion
	2301787-2301788	GC	CT	pks12	Neutral	Synthesis of complex lipids: involved in biosynthesis of mannosyl-beta-1-phosphomycoketide (MPM)
	2868793	C	T	Rv2547	Deleterious	Antitoxin VapB19
	3070333	G	T	Rv2757c	Deleterious	Toxin VapC21
	3292720	T	C	pks1	Deleterious	Synthesis of complex lipids: polyketide synthase possibly involved in lipid synthesis
	4288850	C	T	mmpL8	Deleterious	Synthesis of complex lipids: involved in the transport of lipids, it has been shown to be required in the production of sulfolipid-1 (SL-1)
CLS_7	2213395	A	G	mce3D	Neutral	Cell wall proteins: involved in host cell invasion
	2216011-2216012	TG	T	mce3F	Reading frame alteration	Cell wall proteins: involved in host cell invasion
	2930254	G	A	Rv2601A	Neutral	vapB41
	3296843	A	G	pks15	Neutral	Synthesis of complex lipids: polyketide synthase possibly involved in lipid synthesis
	3296972	C	A	pks15	Deleterious	Synthesis of complex lipids: polyketide synthase possibly involved in lipid synthesis
	3447666	T	C	virS	Neutral	Other transcriptional regulators: have a role in the regulation of proteins necessary for virulence
	4197895	C	G	Rv3749c	Deleterious	VapC50
Table S4. SNPs in genes considered as virulence factors for the outbreaks studied. The first sheet includes clusters of L4.1, L4.3 and L4.8, the most frequent. The second sheet includes the rest of the clusters, caused by strains from other lineages.

## Sheet: virulence SNPs other L
	Point	Reference	Change	Gene	Mutation effect	Description
CLS 5	252083	A	C	pckA	Deleterious	Other Virulence Factors: Rate-limiting gluconeogenic enzyme	L4.4.1.1
	753088	C	T	Rv0656c	Neutral	Toxin VapC6
	2211714	A	G	mce3C	Deleterious	Cell wall proteins: involved in host cell invasion
	2234475	C	T	Rv1991c	Deleterious	Toxin MazF6
	2296297	C	T	pks12	Neutral	Synthesis of complex lipids: involved in biosynthesis of mannosyl-beta-1-phosphomycoketide (MPM)
	2496830	G	A	Rv2224c	Neutral	Cell wall proteins: converts unknown esters to corresponding free acid and alcohol
	2628914	A	G	plcB	Neutral	Others genes related in lipid synthesis: implicated in the pathogenesis at the level of intracellular survival
	2631374	C	A	plcA	Deleterious	Others genes related in lipid synthesis: implicated in the pathogenesis at the level of intracellular survival
	2868358	G	A	Rv2546	Neutral	Toxin VapC18
	3518391	C	T	nuoG	Neutral	Inhibition of apoptosis: involved in aerobic|anaerobic respiration
	3612665	A	G	Rv3236c	Deleterious	Cell wall proteins: involved in transport of undetermined substrate (possibly cations Na/H) across the membrane
	3650530	C	A	ctpC	Neutral	Metal exporters: metal cation-transporting ATPase
	4343048	G	C	Rv3867	Neutral	Secretion system: ESX-1 secretion-associated protein EspH
CLS_19	565808	C	G	hbhA	Neutral	Cell wall proteins: Required for extrapulmonary dissemination	L4.9
	687191	C	G	mce2A	Neutral	Cell wall proteins: involved in host cell invasion
	1107537	C	T	Rv0990c	Neutral	Other Virulence Factors: novel heat shock protein
	1443970	G	C	Rv1290c	Deleterious	Others proteins with unknown function
	2188920	A	G	Rv1937	Neutral	Oxidative and nitrosative stresses: involved in electron transfer
	2190491	G	C	Rv1937	Neutral	Oxidative and nitrosative stresses: involved in electron transfer
	2301115	C	T	pks12	Neutral	Synthesis of complex lipids: involved in biosynthesis of mannosyl-beta-1-phosphomycoketide (MPM)
CLS_152	566330-566360	several bases	C	hbhA	Reading frame alteration	Cell wall proteins: Required for extrapulmonary dissemination	L4.6.1.1
	1378118	G	T	lpqY	Neutral	Lipoproteins:involved in active transport of sugar across the membrane
	1880936	C	T	pks7	Deleterious	Synthesis of complex lipids: involved in some intermediate steps for the synthesis of a polyketide molecule
	2297287	G	T	pks12	Neutral	Synthesis of complex lipids: involved in biosynthesis of mannosyl-beta-1-phosphomycoketide (MPM)
	3175335	C	T	Rv2863	Deleterious	Toxin VapC23
	3181029	A	C	rip	Deleterious	Metalloproteases: controls membrane composition
CLS_50	736873	G	T	mmaA4	Neutral	Mycolic acid synthesis: Involved in mycolic acids modification	L4.1.1.3
	1724722	T	C	pks5	Neutral	Synthesis of complex lipids: involved in polyketide metabolism
	1877973-1877974	CG	C	pks7	Reading frame alteration	Synthesis of complex lipids: involved in some intermediate steps for the synthesis of a polyketide molecule
	2156096	G	A	katG	Neutral	Oxidative and nitrosative stresses: play a role in the intracellular survival of mycobacteria within macrophages
	2674765	G	A	mbtB	Deleterious	Metals-Transporter proteins: involved in the biogenesis of the hydroxyphenyloxazoline-containing siderophore mycobactins
	3285146	C	T	mmpL7	Neutral	Synthesis of complex lipids: involved in translocation of phthiocerol dimycocerosate (dim) in the cell wall
	3599381	C	A	sigH	Deleterious	Sigma factors:plays a role in the oxidative-stress response
	3652581	G	A	ctpC	Deleterious	Metal exporters: metal cation-transporting ATPase
	3982149	T	C	fadE29	Deleterious	Catabolism of cholesterol: involved in lipid degradation
	4209518	T	A	lpqH	Deleterious	Lipoproteins: shown to inhibit gamma interferon regulated HLA-DR protein and mRNA expression in human macrophages
